# Supplementary material for: Leagility in the healthcare research: a systematic review
Source: BMC Health Serv Res. 2024 Mar 7;24:307. doi: 10.1186/s12913-024-10771-0 (PMC10921567; doi:10.1186/s12913-024-10771-0)
Supplement: Supplementary file 1 — Supplementary Material 1. [file 12913_2024_10771_MOESM1_ESM.zip]

Archive with 2 entries (2 files):
- Annex 1.docx
- Annex 2 Supplementary figure-PRISMA guidelines document.pdf
